# Supplementary material for: The Effect of Omega-9 on Bone Viscoelasticity and Strength in an Ovariectomized Diet-Fed Murine Model
Source: Nutrients. 2023 Feb 28;15(5):1209. doi: 10.3390/nu15051209 (PMC10005705; doi:10.3390/nu15051209)
Supplement: Supplementary file 1 [file nutrients-15-01209-s001.zip]

Archive with 1 entries (1 files):
- nutrients-2186209-supplementary.pdf
